# Supplementary material for: Independent glial subtypes delay development and extend healthy lifespan upon reduced insulin-PI3K signalling
Source: BMC Biol. 2020 Sep 14;18:124. doi: 10.1186/s12915-020-00854-9 (PMC7490873; doi:10.1186/s12915-020-00854-9)
Supplement: Supplementary file 2 — Additional file 2. Raw data for lifespan experiments. [file 12915_2020_854_MOESM2_ESM.xlsx]

## Sheet: Overview
Tab	Genotype	RU_Induction	n_vials	n_deaths_counted
Fig1B	repo-GAL4/+	none	16	156
Fig1B	UAS-PTEN/+	none	16	178
Fig1B	repo>PTEN	none	16	169
Fig2A	ActGS>PTEN	control	10	144
Fig2A	ActGS>PTEN	adult-only	10	144
Fig2B	ActGS>PTEN-G137E	control	10	134
Fig2B	ActGS>PTEN-G137E	adult-only	10	145
Fig2C	repo-GAL4/+	none	14	158
Fig2C	UAS-PTEN/+	none	14	149
Fig2C	repo>PTEN	none	14	146
Fig2D	repo-GAL4/+	none	14	158
Fig2D	UAS-PTEN-G137E/+	none	14	158
Fig2D	repo>PTEN-G137E	none	14	162
Fig3C	GliaGS>PTEN	control	12	179
Fig3C	GliaGS>PTEN	adult-only	12	179
Fig3D	GliaGS>PTEN	control	10	151
Fig3D	GliaGS>PTEN	devt-only	10	148
Fig3D	GliaGS>PTEN	adult-only	10	145
Fig3D	GliaGS>PTEN	both	10	144
Fig3E	GliaGS>InR-DN	control	12	176
Fig3E	GliaGS>InR-DN	adult-only	12	162
Fig3F	GliaGS>dp110-DN	control	12	173
Fig3F	GliaGS>dp110-DN	adult-only	12	174
Fig3G	GliaGS>PTEN	control	11	157
Fig3G	GliaGS>PTEN	adult-only	11	158
Fig3G	foxoDel,GliaGS>PTEN	control	11	152
Fig3G	foxoDel,GliaGS>PTEN	adult-only	11	157
Fig4B	NP6293-GAL4/+	none	14	158
Fig4B	UAS-PTEN/+	none	14	152
Fig4B	NP6293>PTEN	none	14	151
Fig4C	NP2222-GAL4/+	none	14	153
Fig4C	UAS-PTEN/+	none	14	151
Fig4C	NP2222>PTEN	none	14	161
Fig4D	alrm-GAL4/+	none	14	157
Fig4D	UAS-PTEN/+	none	14	155
Fig4D	alrm>PTEN	none	14	164

## Sheet: Fig1B
Day	Genotype	Deaths	Censors
0	GAL4/+	0	0
5.125	GAL4/+	0	1
8.125	GAL4/+	0	3
10.1875	GAL4/+	0	9
12.1667	GAL4/+	0	5
15.0708	GAL4/+	0	0
17.0549	GAL4/+	0	0
19.1882	GAL4/+	0	0
22.1944	GAL4/+	0	2
24.2292	GAL4/+	0	2
26.1528	GAL4/+	0	5
29.2222	GAL4/+	0	0
31.1146	GAL4/+	0	1
33.1667	GAL4/+	1	0
36.1562	GAL4/+	0	2
38.1736	GAL4/+	0	0
40	GAL4/+	0	0
43.0583	GAL4/+	0	0
45.1667	GAL4/+	1	2
47.1667	GAL4/+	1	2
50.2153	GAL4/+	3	0
52.1667	GAL4/+	0	1
54.2222	GAL4/+	1	0
57	GAL4/+	1	0
59.1563	GAL4/+	3	0
61.1042	GAL4/+	3	0
64.2569	GAL4/+	13	0
66.184	GAL4/+	5	0
68.1528	GAL4/+	5	0
71.2222	GAL4/+	10	0
73.2292	GAL4/+	15	0
75.1597	GAL4/+	15	0
78.2361	GAL4/+	29	0
80.1354	GAL4/+	8	0
82.2569	GAL4/+	7	0
84.9722	GAL4/+	9	0
88.1771	GAL4/+	4	0
88.9896	GAL4/+	7	0
92.1875	GAL4/+	9	1
94.2292	GAL4/+	1	0
96.0625	GAL4/+	2	0
99.1944	GAL4/+	0	0
101.073	GAL4/+	0	0
103.066	GAL4/+	0	0
106.181	GAL4/+	3	0
108.125	GAL4/+	0	0
109.969	GAL4/+	0	0
0	UAS/+	0	0
5.125	UAS/+	0	1
8.125	UAS/+	0	1
10.1875	UAS/+	0	0
12.1667	UAS/+	0	0
15.0708	UAS/+	0	0
17.0549	UAS/+	0	0
19.1882	UAS/+	0	0
22.1944	UAS/+	0	0
24.2292	UAS/+	0	2
26.1528	UAS/+	0	1
29.2222	UAS/+	0	2
31.1146	UAS/+	0	0
33.1667	UAS/+	0	0
36.1562	UAS/+	3	0
38.1736	UAS/+	2	0
40	UAS/+	0	0
43.0583	UAS/+	0	0
45.1667	UAS/+	1	1
47.1667	UAS/+	0	0
50.2153	UAS/+	0	0
52.1667	UAS/+	0	0
54.2222	UAS/+	1	1
57	UAS/+	1	0
59.1563	UAS/+	1	0
61.1042	UAS/+	3	0
64.2569	UAS/+	2	0
66.184	UAS/+	14	0
68.1528	UAS/+	4	0
71.2222	UAS/+	13	0
73.2292	UAS/+	17	0
75.1597	UAS/+	9	0
78.2361	UAS/+	30	0
80.1354	UAS/+	14	0
82.2569	UAS/+	9	0
84.9722	UAS/+	21	0
88.1771	UAS/+	16	0
88.9896	UAS/+	2	0
92.1875	UAS/+	7	0
94.2292	UAS/+	2	0
96.0625	UAS/+	1	0
99.1944	UAS/+	1	0
101.073	UAS/+	1	0
103.066	UAS/+	2	0
106.181	UAS/+	1	0
108.125	UAS/+	0	0
109.969	UAS/+	0	0
0	GAL4>UAS	0	0
5.125	GAL4>UAS	0	1
8.125	GAL4>UAS	1	2
10.1875	GAL4>UAS	0	0
12.1667	GAL4>UAS	1	4
15.0708	GAL4>UAS	0	0
17.0549	GAL4>UAS	0	0
19.1882	GAL4>UAS	0	0
22.1944	GAL4>UAS	0	1
24.2292	GAL4>UAS	0	2
26.1528	GAL4>UAS	0	2
29.2222	GAL4>UAS	1	3
31.1146	GAL4>UAS	1	0
33.1667	GAL4>UAS	0	0
36.1562	GAL4>UAS	3	1
38.1736	GAL4>UAS	0	0
40	GAL4>UAS	1	0
43.0583	GAL4>UAS	1	1
45.1667	GAL4>UAS	1	0
47.1667	GAL4>UAS	1	0
50.2153	GAL4>UAS	0	0
52.1667	GAL4>UAS	0	0
54.2222	GAL4>UAS	0	2
57	GAL4>UAS	1	0
59.1563	GAL4>UAS	0	0
61.1042	GAL4>UAS	3	0
64.2569	GAL4>UAS	1	0
66.184	GAL4>UAS	5	0
68.1528	GAL4>UAS	2	1
71.2222	GAL4>UAS	5	0
73.2292	GAL4>UAS	6	0
75.1597	GAL4>UAS	11	0
78.2361	GAL4>UAS	13	0
80.1354	GAL4>UAS	21	0
82.2569	GAL4>UAS	14	0
84.9722	GAL4>UAS	22	0
88.1771	GAL4>UAS	14	0
88.9896	GAL4>UAS	5	0
92.1875	GAL4>UAS	13	0
94.2292	GAL4>UAS	3	0
96.0625	GAL4>UAS	1	0
99.1944	GAL4>UAS	10	0
101.073	GAL4>UAS	1	0
103.066	GAL4>UAS	0	0
106.181	GAL4>UAS	2	0
108.125	GAL4>UAS	3	0
109.969	GAL4>UAS	2	0

## Sheet: Fig2A
Day	Condition	Deaths	Censors
0	Uninduced	0	0
2.88542	Uninduced	0	1
6.14583	Uninduced	2	0
9.14583	Uninduced	0	0
12.3542	Uninduced	0	0
15.1528	Uninduced	0	0
17.0833	Uninduced	0	0
19.1181	Uninduced	0	0
22.1007	Uninduced	0	0
24.0556	Uninduced	0	0
26.1146	Uninduced	0	1
29.1319	Uninduced	0	0
31.0972	Uninduced	0	0
32.9792	Uninduced	0	0
35.9896	Uninduced	0	0
37.8958	Uninduced	0	0
39.8958	Uninduced	0	0
43.2222	Uninduced	0	0
44.9722	Uninduced	0	0
46.9792	Uninduced	0	0
50.0833	Uninduced	1	0
51.9097	Uninduced	0	0
54.0903	Uninduced	2	0
57.1319	Uninduced	3	0
59.0104	Uninduced	1	0
61.1424	Uninduced	2	0
64.1111	Uninduced	1	0
66.1042	Uninduced	3	0
68.125	Uninduced	3	0
71.0833	Uninduced	3	0
73.1944	Uninduced	6	0
74.9896	Uninduced	4	0
78.1319	Uninduced	9	0
80.1215	Uninduced	5	0
82.125	Uninduced	12	0
85.0764	Uninduced	12	0
87.1354	Uninduced	7	0
88.9896	Uninduced	16	0
92.0104	Uninduced	13	0
93.8889	Uninduced	8	0
95.9722	Uninduced	9	0
99.0556	Uninduced	11	0
100.937	Uninduced	5	0
103.104	Uninduced	3	0
106.052	Uninduced	0	0
108.184	Uninduced	1	0
110.156	Uninduced	0	0
113.125	Uninduced	1	0
115.271	Uninduced	0	0
117.156	Uninduced	1	0
0	Induced	0	0
2.88542	Induced	0	0
6.14583	Induced	0	0
9.14583	Induced	0	1
12.3542	Induced	0	0
15.1528	Induced	0	0
17.0833	Induced	0	0
19.1181	Induced	0	0
22.1007	Induced	0	0
24.0556	Induced	0	0
26.1146	Induced	0	0
29.1319	Induced	0	0
31.0972	Induced	0	0
32.9792	Induced	1	0
35.9896	Induced	0	0
37.8958	Induced	0	0
39.8958	Induced	0	0
43.2222	Induced	0	0
44.9722	Induced	0	0
46.9792	Induced	0	1
50.0833	Induced	0	0
51.9097	Induced	0	0
54.0903	Induced	0	1
57.1319	Induced	0	0
59.0104	Induced	0	0
61.1424	Induced	3	0
64.1111	Induced	1	0
66.1042	Induced	1	0
68.125	Induced	2	0
71.0833	Induced	1	0
73.1944	Induced	6	0
74.9896	Induced	4	0
78.1319	Induced	5	0
80.1215	Induced	4	0
82.125	Induced	6	0
85.0764	Induced	15	0
87.1354	Induced	11	0
88.9896	Induced	18	0
92.0104	Induced	11	0
93.8889	Induced	10	0
95.9722	Induced	8	0
99.0556	Induced	15	0
100.937	Induced	8	0
103.104	Induced	9	0
106.052	Induced	3	0
108.184	Induced	0	0
110.156	Induced	0	0
113.125	Induced	0	0
115.271	Induced	1	0
117.156	Induced	1	0

## Sheet: Fig2B
Day	Condition	Deaths	Censors
0	Uninduced	0	0
2.88542	Uninduced	0	0
6.14583	Uninduced	0	0
9.14583	Uninduced	0	0
12.3542	Uninduced	0	0
15.1528	Uninduced	0	1
17.0833	Uninduced	0	0
19.1181	Uninduced	0	0
22.1007	Uninduced	0	0
24.0556	Uninduced	1	0
26.1146	Uninduced	0	0
29.1319	Uninduced	0	0
31.0972	Uninduced	1	1
32.9792	Uninduced	0	0
35.9896	Uninduced	0	15
37.8958	Uninduced	0	0
39.8958	Uninduced	0	0
43.2222	Uninduced	0	0
44.9722	Uninduced	0	0
46.9792	Uninduced	0	0
50.0833	Uninduced	3	0
51.9097	Uninduced	2	0
54.0903	Uninduced	5	0
57.1319	Uninduced	4	0
59.0104	Uninduced	0	0
61.1424	Uninduced	4	0
64.1111	Uninduced	6	0
66.1042	Uninduced	5	0
68.125	Uninduced	5	0
71.0833	Uninduced	11	0
73.1944	Uninduced	12	0
74.9896	Uninduced	7	0
78.1319	Uninduced	9	0
80.1215	Uninduced	11	0
82.125	Uninduced	10	0
85.0764	Uninduced	10	0
87.1354	Uninduced	3	0
88.9896	Uninduced	6	0
92.0104	Uninduced	9	0
93.8889	Uninduced	3	0
95.9722	Uninduced	1	0
99.0556	Uninduced	3	0
100.937	Uninduced	0	0
103.104	Uninduced	1	0
106.052	Uninduced	1	0
108.184	Uninduced	1	0
110.156	Uninduced	0	0
113.125	Uninduced	0	0
115.271	Uninduced	0	0
117.156	Uninduced	0	0
0	Induced	0	0
2.88542	Induced	0	1
6.14583	Induced	0	0
9.14583	Induced	0	0
12.3542	Induced	0	0
15.1528	Induced	0	0
17.0833	Induced	0	0
19.1181	Induced	0	0
22.1007	Induced	0	0
24.0556	Induced	0	0
26.1146	Induced	1	0
29.1319	Induced	1	0
31.0972	Induced	0	0
32.9792	Induced	0	0
35.9896	Induced	0	0
37.8958	Induced	0	0
39.8958	Induced	1	0
43.2222	Induced	1	0
44.9722	Induced	0	0
46.9792	Induced	1	0
50.0833	Induced	2	0
51.9097	Induced	3	0
54.0903	Induced	2	0
57.1319	Induced	6	0
59.0104	Induced	0	0
61.1424	Induced	3	0
64.1111	Induced	4	0
66.1042	Induced	6	0
68.125	Induced	9	0
71.0833	Induced	13	0
73.1944	Induced	9	0
74.9896	Induced	7	0
78.1319	Induced	15	0
80.1215	Induced	6	0
82.125	Induced	11	0
85.0764	Induced	15	0
87.1354	Induced	8	0
88.9896	Induced	6	0
92.0104	Induced	7	0
93.8889	Induced	2	0
95.9722	Induced	3	0
99.0556	Induced	2	0
100.937	Induced	0	0
103.104	Induced	1	0
106.052	Induced	0	0
108.184	Induced	0	0
110.156	Induced	0	0
113.125	Induced	0	0
115.271	Induced	0	0
117.156	Induced	0	0

## Sheet: Fig2C
Day	Genotype	Deaths	Censors
0	GAL4/+	0	0
4	GAL4/+	0	3
6.93056	GAL4/+	1	1
8.04167	GAL4/+	0	0
10.0722	GAL4/+	0	0
12.9972	GAL4/+	0	1
14.9771	GAL4/+	0	1
17.1528	GAL4/+	1	2
20.1389	GAL4/+	1	0
22.0937	GAL4/+	0	0
24.1111	GAL4/+	1	1
26.9271	GAL4/+	1	1
29.1042	GAL4/+	0	0
31.1042	GAL4/+	0	0
33.9896	GAL4/+	0	0
35.9215	GAL4/+	0	0
38.2257	GAL4/+	0	0
40.9708	GAL4/+	0	0
43.0347	GAL4/+	0	0
45.1146	GAL4/+	0	0
48.1319	GAL4/+	0	0
49.9806	GAL4/+	0	0
51.9931	GAL4/+	0	0
55.1403	GAL4/+	3	0
57.1806	GAL4/+	1	0
59.1632	GAL4/+	1	0
62.141	GAL4/+	3	0
63.9646	GAL4/+	2	0
65.9799	GAL4/+	0	0
69.2056	GAL4/+	3	1
71.1722	GAL4/+	5	0
72.9597	GAL4/+	7	0
76.1556	GAL4/+	15	0
77.9375	GAL4/+	8	0
79.9326	GAL4/+	6	0
83.2118	GAL4/+	32	0
85.0667	GAL4/+	7	0
86.9451	GAL4/+	6	0
90.1035	GAL4/+	28	0
92.0792	GAL4/+	8	0
93.9319	GAL4/+	3	0
97.0875	GAL4/+	6	0
99.1903	GAL4/+	4	0
100.917	GAL4/+	1	0
103.998	GAL4/+	3	0
105.983	GAL4/+	1	0
108.122	GAL4/+	0	0
0	UAS/+	0	0
4	UAS/+	0	2
6.93056	UAS/+	0	2
8.04167	UAS/+	0	0
10.0722	UAS/+	0	1
12.9972	UAS/+	0	0
14.9771	UAS/+	0	0
17.1528	UAS/+	1	1
20.1389	UAS/+	0	0
22.0937	UAS/+	0	1
24.1111	UAS/+	0	1
26.9271	UAS/+	0	0
29.1042	UAS/+	3	0
31.1042	UAS/+	0	2
33.9896	UAS/+	0	2
35.9215	UAS/+	0	0
38.2257	UAS/+	1	1
40.9708	UAS/+	2	0
43.0347	UAS/+	1	0
45.1146	UAS/+	0	0
48.1319	UAS/+	0	0
49.9806	UAS/+	0	0
51.9931	UAS/+	0	0
55.1403	UAS/+	0	0
57.1806	UAS/+	2	0
59.1632	UAS/+	1	0
62.141	UAS/+	0	0
63.9646	UAS/+	1	0
65.9799	UAS/+	0	0
69.2056	UAS/+	2	0
71.1722	UAS/+	3	0
72.9597	UAS/+	0	0
76.1556	UAS/+	8	0
77.9375	UAS/+	6	0
79.9326	UAS/+	10	0
83.2118	UAS/+	23	0
85.0667	UAS/+	9	0
86.9451	UAS/+	7	0
90.1035	UAS/+	40	0
92.0792	UAS/+	19	0
93.9319	UAS/+	0	0
97.0875	UAS/+	6	0
99.1903	UAS/+	0	0
100.917	UAS/+	2	0
103.998	UAS/+	1	0
105.983	UAS/+	1	0
108.122	UAS/+	0	0
0	GAL4>UAS	0	0
4	GAL4>UAS	0	2
6.93056	GAL4>UAS	0	1
8.04167	GAL4>UAS	0	0
10.0722	GAL4>UAS	0	0
12.9972	GAL4>UAS	0	0
14.9771	GAL4>UAS	0	0
17.1528	GAL4>UAS	0	0
20.1389	GAL4>UAS	0	0
22.0937	GAL4>UAS	0	1
24.1111	GAL4>UAS	0	0
26.9271	GAL4>UAS	0	0
29.1042	GAL4>UAS	0	0
31.1042	GAL4>UAS	0	1
33.9896	GAL4>UAS	0	0
35.9215	GAL4>UAS	0	0
38.2257	GAL4>UAS	1	0
40.9708	GAL4>UAS	1	0
43.0347	GAL4>UAS	0	0
45.1146	GAL4>UAS	0	0
48.1319	GAL4>UAS	0	0
49.9806	GAL4>UAS	0	0
51.9931	GAL4>UAS	1	0
55.1403	GAL4>UAS	1	0
57.1806	GAL4>UAS	0	0
59.1632	GAL4>UAS	0	0
62.141	GAL4>UAS	1	0
63.9646	GAL4>UAS	1	0
65.9799	GAL4>UAS	0	0
69.2056	GAL4>UAS	1	0
71.1722	GAL4>UAS	3	0
72.9597	GAL4>UAS	0	0
76.1556	GAL4>UAS	1	0
77.9375	GAL4>UAS	5	1
79.9326	GAL4>UAS	9	0
83.2118	GAL4>UAS	29	1
85.0667	GAL4>UAS	16	0
86.9451	GAL4>UAS	3	1
90.1035	GAL4>UAS	25	0
92.0792	GAL4>UAS	11	0
93.9319	GAL4>UAS	5	0
97.0875	GAL4>UAS	17	1
99.1903	GAL4>UAS	12	1
100.917	GAL4>UAS	1	0
103.998	GAL4>UAS	2	0
105.983	GAL4>UAS	0	0
108.122	GAL4>UAS	0	0

## Sheet: Fig2D
Day	Genotype	Deaths	Censors
0	GAL4/+	0	0
4	GAL4/+	0	3
6.93056	GAL4/+	1	1
8.04167	GAL4/+	0	0
10.0722	GAL4/+	0	0
12.9972	GAL4/+	0	1
14.9771	GAL4/+	0	1
17.1528	GAL4/+	1	2
20.1389	GAL4/+	1	0
22.0937	GAL4/+	0	0
24.1111	GAL4/+	1	1
26.9271	GAL4/+	1	1
29.1042	GAL4/+	0	0
31.1042	GAL4/+	0	0
33.9896	GAL4/+	0	0
35.9215	GAL4/+	0	0
38.2257	GAL4/+	0	0
40.9708	GAL4/+	0	0
43.0347	GAL4/+	0	0
45.1146	GAL4/+	0	0
48.1319	GAL4/+	0	0
49.9806	GAL4/+	0	0
51.9931	GAL4/+	0	0
55.1403	GAL4/+	3	0
57.1806	GAL4/+	1	0
59.1632	GAL4/+	1	0
62.141	GAL4/+	3	0
63.9646	GAL4/+	2	0
65.9799	GAL4/+	0	0
69.2056	GAL4/+	3	1
71.1722	GAL4/+	5	0
72.9597	GAL4/+	7	0
76.1556	GAL4/+	15	0
77.9375	GAL4/+	8	0
79.9326	GAL4/+	6	0
83.2118	GAL4/+	32	0
85.0667	GAL4/+	7	0
86.9451	GAL4/+	6	0
90.1035	GAL4/+	28	0
92.0792	GAL4/+	8	0
93.9319	GAL4/+	3	0
97.0875	GAL4/+	6	0
99.1903	GAL4/+	4	0
100.917	GAL4/+	1	0
103.998	GAL4/+	3	0
105.983	GAL4/+	1	0
108.122	GAL4/+	0	0
0	UAS/+	0	0
4	UAS/+	0	2
6.93056	UAS/+	0	2
8.04167	UAS/+	0	0
10.0722	UAS/+	0	1
12.9972	UAS/+	1	0
14.9771	UAS/+	0	1
17.1528	UAS/+	0	0
20.1389	UAS/+	0	0
22.0937	UAS/+	0	0
24.1111	UAS/+	0	0
26.9271	UAS/+	0	0
29.1042	UAS/+	0	1
31.1042	UAS/+	0	0
33.9896	UAS/+	0	0
35.9215	UAS/+	0	0
38.2257	UAS/+	0	0
40.9708	UAS/+	0	0
43.0347	UAS/+	0	0
45.1146	UAS/+	1	1
48.1319	UAS/+	0	0
49.9806	UAS/+	0	0
51.9931	UAS/+	0	0
55.1403	UAS/+	0	0
57.1806	UAS/+	0	0
59.1632	UAS/+	1	0
62.141	UAS/+	1	0
63.9646	UAS/+	0	0
65.9799	UAS/+	0	0
69.2056	UAS/+	7	0
71.1722	UAS/+	4	0
72.9597	UAS/+	2	1
76.1556	UAS/+	6	0
77.9375	UAS/+	10	0
79.9326	UAS/+	18	0
83.2118	UAS/+	39	0
85.0667	UAS/+	9	0
86.9451	UAS/+	7	1
90.1035	UAS/+	22	0
92.0792	UAS/+	13	1
93.9319	UAS/+	4	0
97.0875	UAS/+	7	0
99.1903	UAS/+	4	0
100.917	UAS/+	0	0
103.998	UAS/+	2	0
105.983	UAS/+	0	0
108.122	UAS/+	0	0
0	GAL4>UAS	0	0
4	GAL4>UAS	0	0
6.93056	GAL4>UAS	1	0
8.04167	GAL4>UAS	0	0
10.0722	GAL4>UAS	0	0
12.9972	GAL4>UAS	0	0
14.9771	GAL4>UAS	0	0
17.1528	GAL4>UAS	0	1
20.1389	GAL4>UAS	0	0
22.0937	GAL4>UAS	0	0
24.1111	GAL4>UAS	0	2
26.9271	GAL4>UAS	1	1
29.1042	GAL4>UAS	0	1
31.1042	GAL4>UAS	0	2
33.9896	GAL4>UAS	0	0
35.9215	GAL4>UAS	1	0
38.2257	GAL4>UAS	0	0
40.9708	GAL4>UAS	0	1
43.0347	GAL4>UAS	0	0
45.1146	GAL4>UAS	1	0
48.1319	GAL4>UAS	0	0
49.9806	GAL4>UAS	0	0
51.9931	GAL4>UAS	0	0
55.1403	GAL4>UAS	0	0
57.1806	GAL4>UAS	0	0
59.1632	GAL4>UAS	1	0
62.141	GAL4>UAS	0	0
63.9646	GAL4>UAS	0	0
65.9799	GAL4>UAS	1	0
69.2056	GAL4>UAS	7	0
71.1722	GAL4>UAS	8	0
72.9597	GAL4>UAS	5	0
76.1556	GAL4>UAS	9	0
77.9375	GAL4>UAS	17	0
79.9326	GAL4>UAS	9	0
83.2118	GAL4>UAS	23	0
85.0667	GAL4>UAS	17	0
86.9451	GAL4>UAS	5	0
90.1035	GAL4>UAS	23	0
92.0792	GAL4>UAS	12	0
93.9319	GAL4>UAS	9	0
97.0875	GAL4>UAS	4	0
99.1903	GAL4>UAS	2	0
100.917	GAL4>UAS	0	0
103.998	GAL4>UAS	4	0
105.983	GAL4>UAS	1	0
108.122	GAL4>UAS	1	0

## Sheet: Fig3C
Day	Condition	Deaths	Censors
0	Uninduced	0	0
2.07083	Uninduced	0	0
4.15903	Uninduced	0	0
7.29028	Uninduced	0	0
9.21319	Uninduced	0	0
10.9299	Uninduced	0	0
14.109	Uninduced	1	0
16.2479	Uninduced	0	0
17.9896	Uninduced	0	0
21.1958	Uninduced	0	0
23.2083	Uninduced	0	0
25.0819	Uninduced	0	0
28.1083	Uninduced	0	0
30.2111	Uninduced	0	0
32.0951	Uninduced	0	0
35.1028	Uninduced	0	0
37.2382	Uninduced	0	0
39.0979	Uninduced	1	0
42.1868	Uninduced	0	0
44.0819	Uninduced	0	0
46	Uninduced	0	0
49.1222	Uninduced	0	0
51.1549	Uninduced	0	0
53.1368	Uninduced	0	0
56.1368	Uninduced	1	0
58.1597	Uninduced	1	0
60.1208	Uninduced	3	0
63.0993	Uninduced	6	0
65.075	Uninduced	4	0
67.0104	Uninduced	3	0
70.0694	Uninduced	6	0
71.9479	Uninduced	8	0
74.1111	Uninduced	14	0
77.059	Uninduced	12	0
79.1875	Uninduced	8	0
81.1667	Uninduced	13	0
84.125	Uninduced	17	0
86.2083	Uninduced	19	0
88.0833	Uninduced	9	0
91.0521	Uninduced	17	0
93.0694	Uninduced	10	0
95.0972	Uninduced	8	0
98.125	Uninduced	10	0
99.9653	Uninduced	5	0
102.09	Uninduced	1	0
105.042	Uninduced	2	0
106.889	Uninduced	0	0
109	Uninduced	0	0
112.146	Uninduced	0	0
0	Induced	0	0
2.07083	Induced	0	0
4.15903	Induced	0	0
7.29028	Induced	0	0
9.21319	Induced	0	0
10.9299	Induced	0	0
14.109	Induced	0	0
16.2479	Induced	0	1
17.9896	Induced	0	0
21.1958	Induced	0	0
23.2083	Induced	0	0
25.0819	Induced	0	0
28.1083	Induced	0	0
30.2111	Induced	0	0
32.0951	Induced	0	0
35.1028	Induced	0	0
37.2382	Induced	0	0
39.0979	Induced	0	0
42.1868	Induced	0	0
44.0819	Induced	1	0
46	Induced	0	0
49.1222	Induced	0	0
51.1549	Induced	0	0
53.1368	Induced	0	0
56.1368	Induced	2	0
58.1597	Induced	1	0
60.1208	Induced	1	0
63.0993	Induced	1	0
65.075	Induced	1	0
67.0104	Induced	1	0
70.0694	Induced	5	0
71.9479	Induced	1	0
74.1111	Induced	7	0
77.059	Induced	11	0
79.1875	Induced	10	0
81.1667	Induced	6	0
84.125	Induced	13	0
86.2083	Induced	17	0
88.0833	Induced	15	0
91.0521	Induced	25	0
93.0694	Induced	12	0
95.0972	Induced	10	0
98.125	Induced	21	0
99.9653	Induced	6	0
102.09	Induced	3	0
105.042	Induced	4	0
106.889	Induced	3	0
109	Induced	1	0
112.146	Induced	1	0

## Sheet: Fig3D
Day	Condition	Deaths	Censors
0	Uninduced	0	0
4.15278	Uninduced	0	0
7.06944	Uninduced	0	0
9.09375	Uninduced	0	1
11.0799	Uninduced	0	0
14.1458	Uninduced	0	0
15.9965	Uninduced	0	0
18.1042	Uninduced	0	0
21.184	Uninduced	0	0
22.875	Uninduced	0	0
25.1771	Uninduced	0	0
28.9167	Uninduced	0	0
31.2708	Uninduced	0	0
32.125	Uninduced	0	0
35.1806	Uninduced	0	0
37.3264	Uninduced	0	0
38.9861	Uninduced	0	0
42.2778	Uninduced	0	0
44.1771	Uninduced	0	0
46.0486	Uninduced	0	0
49.1111	Uninduced	0	0
51.1181	Uninduced	0	1
53.2292	Uninduced	0	0
56.2292	Uninduced	1	0
58.1667	Uninduced	4	0
60.2917	Uninduced	1	0
63.0833	Uninduced	1	0
65	Uninduced	2	0
67.0069	Uninduced	1	0
70.0312	Uninduced	8	0
72.1319	Uninduced	5	0
74.125	Uninduced	5	0
77.2812	Uninduced	12	0
79.1354	Uninduced	4	0
81.1667	Uninduced	9	0
84.1667	Uninduced	13	0
85.9062	Uninduced	12	0
89.1562	Uninduced	19	0
92.2083	Uninduced	27	0
95.2569	Uninduced	8	0
98.1597	Uninduced	9	0
100.097	Uninduced	3	0
102.132	Uninduced	4	0
105.128	Uninduced	0	0
107.049	Uninduced	0	0
109.104	Uninduced	2	0
112.125	Uninduced	1	0
114.094	Uninduced	0	0
116.014	Uninduced	0	0
118.99	Uninduced	0	0
0	InducedDevtOnly	0	0
4.15278	InducedDevtOnly	1	0
7.06944	InducedDevtOnly	0	0
9.09375	InducedDevtOnly	0	1
11.0799	InducedDevtOnly	0	0
14.1458	InducedDevtOnly	0	0
15.9965	InducedDevtOnly	0	0
18.1042	InducedDevtOnly	0	0
21.184	InducedDevtOnly	0	0
22.875	InducedDevtOnly	0	0
25.1771	InducedDevtOnly	0	0
28.9167	InducedDevtOnly	0	0
31.2708	InducedDevtOnly	0	0
32.125	InducedDevtOnly	0	0
35.1806	InducedDevtOnly	0	0
37.3264	InducedDevtOnly	2	0
38.9861	InducedDevtOnly	0	0
42.2778	InducedDevtOnly	1	0
44.1771	InducedDevtOnly	0	0
46.0486	InducedDevtOnly	1	0
49.1111	InducedDevtOnly	1	0
51.1181	InducedDevtOnly	0	0
53.2292	InducedDevtOnly	1	0
56.2292	InducedDevtOnly	0	0
58.1667	InducedDevtOnly	0	0
60.2917	InducedDevtOnly	1	0
63.0833	InducedDevtOnly	2	0
65	InducedDevtOnly	3	0
67.0069	InducedDevtOnly	0	0
70.0312	InducedDevtOnly	6	0
72.1319	InducedDevtOnly	6	0
74.125	InducedDevtOnly	3	0
77.2812	InducedDevtOnly	11	0
79.1354	InducedDevtOnly	7	0
81.1667	InducedDevtOnly	7	0
84.1667	InducedDevtOnly	11	0
85.9062	InducedDevtOnly	7	0
89.1562	InducedDevtOnly	24	0
92.2083	InducedDevtOnly	12	0
95.2569	InducedDevtOnly	8	0
98.1597	InducedDevtOnly	10	0
100.097	InducedDevtOnly	8	0
102.132	InducedDevtOnly	4	0
105.128	InducedDevtOnly	5	0
107.049	InducedDevtOnly	1	0
109.104	InducedDevtOnly	1	0
112.125	InducedDevtOnly	4	0
114.094	InducedDevtOnly	0	0
116.014	InducedDevtOnly	0	0
118.99	InducedDevtOnly	0	0
0	InducedAdultOnly	0	0
4.15278	InducedAdultOnly	0	0
7.06944	InducedAdultOnly	0	0
9.09375	InducedAdultOnly	0	0
11.0799	InducedAdultOnly	0	1
14.1458	InducedAdultOnly	0	0
15.9965	InducedAdultOnly	0	0
18.1042	InducedAdultOnly	0	0
21.184	InducedAdultOnly	0	0
22.875	InducedAdultOnly	0	0
25.1771	InducedAdultOnly	0	1
28.9167	InducedAdultOnly	0	0
31.2708	InducedAdultOnly	0	0
32.125	InducedAdultOnly	0	0
35.1806	InducedAdultOnly	0	0
37.3264	InducedAdultOnly	0	0
38.9861	InducedAdultOnly	0	0
42.2778	InducedAdultOnly	0	0
44.1771	InducedAdultOnly	0	0
46.0486	InducedAdultOnly	0	1
49.1111	InducedAdultOnly	1	0
51.1181	InducedAdultOnly	1	0
53.2292	InducedAdultOnly	0	0
56.2292	InducedAdultOnly	0	1
58.1667	InducedAdultOnly	0	0
60.2917	InducedAdultOnly	0	0
63.0833	InducedAdultOnly	1	0
65	InducedAdultOnly	3	0
67.0069	InducedAdultOnly	1	0
70.0312	InducedAdultOnly	1	0
72.1319	InducedAdultOnly	3	0
74.125	InducedAdultOnly	1	0
77.2812	InducedAdultOnly	7	0
79.1354	InducedAdultOnly	3	0
81.1667	InducedAdultOnly	9	0
84.1667	InducedAdultOnly	13	0
85.9062	InducedAdultOnly	10	0
89.1562	InducedAdultOnly	28	0
92.2083	InducedAdultOnly	15	0
95.2569	InducedAdultOnly	18	0
98.1597	InducedAdultOnly	5	0
100.097	InducedAdultOnly	9	0
102.132	InducedAdultOnly	6	0
105.128	InducedAdultOnly	5	0
107.049	InducedAdultOnly	2	0
109.104	InducedAdultOnly	1	0
112.125	InducedAdultOnly	0	0
114.094	InducedAdultOnly	0	0
116.014	InducedAdultOnly	2	0
118.99	InducedAdultOnly	0	0
0	InducedBoth	0	0
4.15278	InducedBoth	0	0
7.06944	InducedBoth	0	0
9.09375	InducedBoth	0	0
11.0799	InducedBoth	0	0
14.1458	InducedBoth	0	0
15.9965	InducedBoth	0	0
18.1042	InducedBoth	0	0
21.184	InducedBoth	0	0
22.875	InducedBoth	0	0
25.1771	InducedBoth	0	0
28.9167	InducedBoth	0	0
31.2708	InducedBoth	0	0
32.125	InducedBoth	0	0
35.1806	InducedBoth	0	0
37.3264	InducedBoth	0	0
38.9861	InducedBoth	0	0
42.2778	InducedBoth	0	1
44.1771	InducedBoth	0	0
46.0486	InducedBoth	0	0
49.1111	InducedBoth	1	0
51.1181	InducedBoth	0	0
53.2292	InducedBoth	0	0
56.2292	InducedBoth	1	0
58.1667	InducedBoth	1	0
60.2917	InducedBoth	1	0
63.0833	InducedBoth	0	0
65	InducedBoth	0	1
67.0069	InducedBoth	0	0
70.0312	InducedBoth	4	0
72.1319	InducedBoth	1	0
74.125	InducedBoth	3	0
77.2812	InducedBoth	7	0
79.1354	InducedBoth	6	0
81.1667	InducedBoth	7	0
84.1667	InducedBoth	12	1
85.9062	InducedBoth	12	0
89.1562	InducedBoth	21	0
92.2083	InducedBoth	10	0
95.2569	InducedBoth	12	0
98.1597	InducedBoth	9	0
100.097	InducedBoth	6	0
102.132	InducedBoth	7	0
105.128	InducedBoth	13	0
107.049	InducedBoth	2	0
109.104	InducedBoth	5	0
112.125	InducedBoth	3	0
114.094	InducedBoth	0	0
116.014	InducedBoth	0	0
118.99	InducedBoth	0	0

## Sheet: Fig3E
Day	Condition	Deaths	Censors
0	Uninduced	0	0
4.01042	Uninduced	0	2
7.18056	Uninduced	0	0
7.98264	Uninduced	1	0
11.1042	Uninduced	0	0
14.1528	Uninduced	0	0
16.0972	Uninduced	0	0
17.9896	Uninduced	1	0
21.0972	Uninduced	0	0
23.2118	Uninduced	0	1
25.134	Uninduced	0	0
27.9604	Uninduced	0	0
30.1389	Uninduced	0	0
32.1486	Uninduced	1	0
35.0812	Uninduced	0	0
37.1667	Uninduced	1	0
39.1771	Uninduced	0	0
41.9653	Uninduced	0	0
44.1042	Uninduced	3	0
46.25	Uninduced	0	0
49.1319	Uninduced	2	0
51.1354	Uninduced	0	0
52.9931	Uninduced	1	0
56.2222	Uninduced	5	0
58.2083	Uninduced	2	0
60.1875	Uninduced	3	0
63.0764	Uninduced	5	0
65.125	Uninduced	9	0
67.1111	Uninduced	13	0
70.1597	Uninduced	22	0
72.2007	Uninduced	20	0
74.1146	Uninduced	17	0
77.1458	Uninduced	30	0
78.9618	Uninduced	13	0
81.1458	Uninduced	6	0
84.25	Uninduced	14	0
86.184	Uninduced	2	0
88.9688	Uninduced	0	0
91.2153	Uninduced	1	0
93.0833	Uninduced	2	0
94.9479	Uninduced	1	0
98.1354	Uninduced	1	0
99.9792	Uninduced	0	0
0	Induced	0	0
4.01042	Induced	0	2
7.18056	Induced	0	0
7.98264	Induced	0	1
11.1042	Induced	0	0
14.1528	Induced	0	0
16.0972	Induced	0	0
17.9896	Induced	0	1
21.0972	Induced	0	1
23.2118	Induced	0	1
25.134	Induced	0	0
27.9604	Induced	0	0
30.1389	Induced	0	0
32.1486	Induced	0	0
35.0812	Induced	0	0
37.1667	Induced	0	0
39.1771	Induced	0	0
41.9653	Induced	0	0
44.1042	Induced	1	0
46.25	Induced	0	0
49.1319	Induced	0	0
51.1354	Induced	0	0
52.9931	Induced	0	0
56.2222	Induced	2	0
58.2083	Induced	0	0
60.1875	Induced	4	0
63.0764	Induced	6	0
65.125	Induced	3	0
67.1111	Induced	6	0
70.1597	Induced	14	1
72.2007	Induced	16	1
74.1146	Induced	23	1
77.1458	Induced	28	0
78.9618	Induced	15	0
81.1458	Induced	14	0
84.25	Induced	15	0
86.184	Induced	6	0
88.9688	Induced	5	0
91.2153	Induced	1	0
93.0833	Induced	0	0
94.9479	Induced	1	0
98.1354	Induced	1	0
99.9792	Induced	1	0

## Sheet: Fig3F
Day	Condition	Deaths	Censors
0	Uninduced	0	0
4.01042	Uninduced	0	1
7.18056	Uninduced	0	0
7.98264	Uninduced	0	1
11.1042	Uninduced	0	0
14.1528	Uninduced	0	1
16.0972	Uninduced	0	0
17.9896	Uninduced	0	0
21.0972	Uninduced	0	0
23.2118	Uninduced	1	0
25.134	Uninduced	0	0
27.9604	Uninduced	0	0
30.1389	Uninduced	0	0
32.1486	Uninduced	0	0
35.0812	Uninduced	0	0
37.1667	Uninduced	0	0
39.1771	Uninduced	0	0
41.9653	Uninduced	0	0
44.1042	Uninduced	0	0
46.25	Uninduced	0	0
49.1319	Uninduced	0	0
51.1354	Uninduced	0	0
52.9931	Uninduced	0	0
56.2222	Uninduced	3	0
58.2083	Uninduced	1	0
60.1875	Uninduced	4	0
63.0764	Uninduced	5	0
65.125	Uninduced	7	0
67.1111	Uninduced	4	0
70.1597	Uninduced	9	0
72.2007	Uninduced	9	0
74.1146	Uninduced	14	0
77.1458	Uninduced	25	0
78.9618	Uninduced	17	0
81.1458	Uninduced	19	0
84.25	Uninduced	24	1
86.184	Uninduced	13	0
88.9688	Uninduced	6	0
91.2153	Uninduced	4	0
93.0833	Uninduced	4	0
94.9479	Uninduced	2	0
98.1354	Uninduced	1	0
99.9792	Uninduced	0	0
102.177	Uninduced	0	0
104.969	Uninduced	1	0
0	Induced	0	0
4.01042	Induced	0	1
7.18056	Induced	0	0
7.98264	Induced	0	0
11.1042	Induced	0	2
14.1528	Induced	0	0
16.0972	Induced	0	0
17.9896	Induced	0	0
21.0972	Induced	0	1
23.2118	Induced	0	1
25.134	Induced	0	0
27.9604	Induced	0	0
30.1389	Induced	0	0
32.1486	Induced	0	0
35.0812	Induced	0	0
37.1667	Induced	0	0
39.1771	Induced	0	1
41.9653	Induced	0	0
44.1042	Induced	0	0
46.25	Induced	0	0
49.1319	Induced	0	0
51.1354	Induced	0	0
52.9931	Induced	0	0
56.2222	Induced	0	0
58.2083	Induced	2	0
60.1875	Induced	1	0
63.0764	Induced	0	0
65.125	Induced	3	0
67.1111	Induced	1	1
70.1597	Induced	1	0
72.2007	Induced	5	0
74.1146	Induced	7	0
77.1458	Induced	32	0
78.9618	Induced	8	0
81.1458	Induced	32	1
84.25	Induced	34	0
86.184	Induced	7	0
88.9688	Induced	18	0
91.2153	Induced	10	0
93.0833	Induced	4	0
94.9479	Induced	2	0
98.1354	Induced	4	0
99.9792	Induced	1	0
102.177	Induced	1	0
104.969	Induced	1	0

[truncated: 4 more sheets: Fig3G, Fig4B, Fig4C, Fig4D]
